# Supplementary material for: Sample prep for proteomics of breast cancer: proteomics and gene ontology reveal dramatic differences in protein solubilization preferences of radioimmunoprecipitation assay and urea lysis buffers
Source: Proteome Sci. 2008 Oct 24;6:30. doi: 10.1186/1477-5956-6-30 (PMC2600628; doi:10.1186/1477-5956-6-30)
Supplement: Additional file 1 — BLAST Table for discoidin domain receptor 1 (DDR1). BLAST Table for discoidin domain receptor 1 (gi|68533097|dbj|BAE06103.1|/894). For each protein input query, the BLASTmachine generates a BLAST Table [34]. The table shows parameters of the BLAST search, including Sequences producing significant alignments, Gene Name, Accession number, e-Value, align-length, positives, similarity %, hsp and mapping (Ontologies found), for each of the 40 hits requested. [file 1477-5956-6-30-S1.xls]

## Sheet: Sheet1
Blast Program	blastp
Blast Version	BLASTP 2.2.13 [Nov-27-2005]
Database	nr
eValue CutOff	0.001
Query Name/Lenght	gi|68533097|dbj|BAE06103.1| / 894
Annotation	GO:0006468, GO:0005615, GO:0005887, GO:0004714, GO:0007155, GO:0005524, GO:0004674, GO:0007169, GO:0009069,
Enzyme
Reference	Altschul, Stephen F., Thomas L. Madden, Alejandro A. Schäffer, Jinghui Zhang, Zheng Zhang, Webb Miller, and David J. Lipman (1997), "Gapped BLAST and PSI-BLAST: a new generation of protein database search programs", Nucleic Acids Res. 25:3389-3402
Sequences producing significant alignments	Gene Name	ACC	e-Value	align-length	positives	similarity %	hsps	mapping	UniProt
gi|68533097|dbj|BAE06103.1|DDR1 variant protein [Homo sapiens]	DDR1	BAE06103	1e-170	895	895	100	1		Q4LE50
gi|14250530|gb|AAH08716.1|Discoidin receptor tyrosine kinase, isoform b [Homo sapiens]	DDR1	AAH08716	1e-170	877	877	100	1	GO:0016020-IEA	A49508
gi|15426563|gb|AAH13400.1| Discoidin receptor tyrosine kinase, isoform b [Homo sapiens]		AAH13400						GO:0004674-IEA	Q5ST12
gi|38327632|ref|NP_001945.3| discoidin domain receptor family, member 1 isoform b [Homo sapiens]		NP_001945						GO:0004672-IEA
gi|90960828|dbj|BAE92762.1| discoidin receptor tyrosine kinase isoform b [Pan troglodytes]		BAE92762						GO:0006468-IEA
gi|90960826|dbj|BAE92761.1| discoidin receptor tyrosine kinase isoform b [Pan troglodytes]		BAE92761						GO:0007169-IEA
gi|86197964|dbj|BAE78621.1| discoidin domain receptor family, member 1 [Homo sapiens]		BAE78621						GO:0005524-IEA
gi|56206532|emb|CAI18450.1| discoidin domain receptor family, member 1 [Homo sapiens]		CAI18450						GO:0004714-IEA
gi|56206346|emb|CAI18534.1| discoidin domain receptor family, member 1 [Homo sapiens]		CAI18534						GO:0004713-IEA
gi|55962109|emb|CAI18441.1| discoidin domain receptor family, member 1 [Homo sapiens]		CAI18441						GO:0004872-IEA
gi|55961730|emb|CAI17434.1| discoidin domain receptor family, member 1 [Homo sapiens]		CAI17434						GO:0007155-IEA
gi|732800|emb|CAA82335.1| receptor tyrosine kinase [Homo sapiens]		CAA82335
gi|400463|emb|CAA52915.1| TrkE [Homo sapiens]		CAA52915
gi|1160925|gb|AAB05208.1| receptor kinase		AAB05208
gi|30585243|gb|AAP36894.1|Homo sapiens discoidin domain receptor family, member 1 [synthetic construct]		AAP36894	1e-170	877	877	100	1
gi|60652855|gb|AAX29122.1| discoidin domain receptor family member 1 [synthetic construct]		AAX29122
gi|60652853|gb|AAX29121.1| discoidin domain receptor family member 1 [synthetic construct]		AAX29121
gi|33304211|gb|AAQ02613.1|discoidin domain receptor family, member 1 [synthetic construct]		AAQ02613	1e-170	877	877	100	1
gi|47125290|gb|AAH70070.1|DDR1 protein [Homo sapiens]	DDR1	AAH70070	1e-170	877	875	99	1	GO:0016020-IEA	Q6NSK4
								GO:0004674-IEA
								GO:0004672-IEA
								GO:0006468-IEA
								GO:0007169-IEA
								GO:0005524-IEA
								GO:0004714-IEA
								GO:0004713-IEA
								GO:0007155-IEA
gi|55700799|dbj|BAD69754.1|discoidin receptor tyrosine kinase [Macaca mulatta]		BAD69754	1e-170	877	873	99	1	GO:0016020-IEA	Q5TM72
								GO:0004674-IEA
								GO:0004672-IEA
								GO:0006468-IEA
								GO:0007169-IEA
								GO:0005524-IEA
								GO:0016301-IEA
								GO:0004714-IEA
								GO:0004713-IEA
								GO:0004872-IEA
								GO:0007155-IEA
gi|83977450|ref|NP_054699.2|discoidin domain receptor family, member 1 isoform a [Homo sapiens]	DDR1	NP_054699	1e-170	914	877	95	1	GO:0016740-IEA	DDR1
gi|56206533|emb|CAI18451.1| discoidin domain receptor family, member 1 [Homo sapiens]		CAI18451						GO:0016021-IEA	Q5ST11
gi|56206345|emb|CAI18533.1| discoidin domain receptor family, member 1 [Homo sapiens]		CAI18533						GO:0016020-IEA
gi|55962110|emb|CAI18442.1| discoidin domain receptor family, member 1 [Homo sapiens]		CAI18442						GO:0004674-IEA
gi|55961729|emb|CAI17433.1| discoidin domain receptor family, member 1 [Homo sapiens]		CAI17433						GO:0004672-IEA
gi|15277225|dbj|BAB63318.1| Receptor tyrosine kinase [Homo sapiens]		BAB63318						GO:0000166-IEA
gi|27544401|dbj|BAC54935.1| receptor tyrosine kinase [Homo sapiens]		BAC54935						GO:0006468-IEA
gi|729008|sp|Q08345|DDR1_HUMAN Epithelial discoidin domain-containing receptor 1 precursor (Epithelial discoidin domain receptor 1) (Tyrosine kinase DDR) (Discoidin receptor tyrosine kinase) (Tyrosine-protein kinase CAK) (Cell adhesion kinase) (TRK E) (Protein-tyrosine kinase RTK 6) (HGK2) (CD167a antigen)		Q08345						GO:0007169-IEA
gi|306475|gb|AAA18019.1| tyrosine protein kinase		AAA18019						GO:0005524-IEA
								GO:0016301-IEA
								GO:0004714-TAS
								GO:0004713-IEA
								GO:0004872-IEA
								GO:0005887-TAS
								GO:0007155-TAS
gi|1754536|gb|AAC50917.1|tyrosine kinase DDR	DDR1	AAC50917	1e-170	914	877	95	1		A48280
gi|403387|gb|AAA02866.1| receptor tyrosine kinase		AAA02866
gi|83977452|ref|NP_054700.2|discoidin domain receptor family, member 1 isoform c [Homo sapiens]		NP_054700	1e-170	920	877	95	1
gi|32127782|dbj|BAC78172.1|receptor tyrosine kinase [Pan troglodytes]	DDR1	BAC78172	1e-170	914	872	95	1	GO:0016740-IEA	DDR1
gi|38502933|sp|Q7YR43|DDR1_PANTR Epithelial discoidin domain-containing receptor 1 precursor (Epithelial discoidin domain receptor 1) (Tyrosine kinase DDR) (Discoidin receptor tyrosine kinase) (CD167a antigen)		Q7YR43						GO:0016021-IEA
								GO:0016020-IEA
								GO:0004672-IEA
								GO:0006468-IEA
								GO:0000166-IEA
								GO:0007169-IEA
								GO:0005524-IEA
								GO:0016301-IEA
								GO:0004714-IEA
								GO:0004713-IEA
								GO:0004872-IEA
								GO:0007155-IEA
gi|1480250|emb|CAA66871.1|discoidin receptor tyrosine kinase [Homo sapiens]	DDR1	CAA66871	1e-170	914	858	93	1
gi|73972144|ref|XP_857333.1|PREDICTED: similar to discoidin receptor tyrosine kinase isoform 3 [Canis familiaris]	LOC474832	XP_857333	1e-170	866	840	96	1
gi|41529166|dbj|BAD08427.1|discoidin domain receptor family, member 1 [Sus scrofa]		BAD08427	1e-170	903	840	93	1	GO:0016020-IEA	Q767M4
								GO:0004674-IEA
								GO:0004672-IEA
								GO:0006468-IEA
								GO:0007169-IEA
								GO:0005524-IEA
								GO:0004714-IEA
								GO:0004713-IEA
								GO:0004872-IEA
								GO:0007155-IEA
gi|73972142|ref|XP_532062.2|PREDICTED: similar to Epithelial discoidin domain receptor 1 precursor (Tyrosine kinase DDR) (Discoidin receptor tyrosine kinase) (Tyrosine-protein kinase CAK) (Cell adhesion kinase) (TRK E) (Protein-tyrosine kinase RTK 6) (CD167a antigen) (HGK2)... isoform 1 [Canis familiaris]		XP_532062	1e-170	903	840	93	1
gi|74224606|dbj|BAE25267.1|unnamed protein product [Mus musculus]	Ddr1	BAE25267	1e-170	864	828	95	1	GO:0016021-TAS	Q544T2
gi|26327327|dbj|BAC27407.1| unnamed protein product [Mus musculus]		BAC27407						GO:0016020-IEA
								GO:0004674-IEA
								GO:0004672-IEA
								GO:0006468-IEA
								GO:0007169-IEA
								GO:0005524-IEA
								GO:0016301-IEA
								GO:0004714-IEA
								GO:0004713-IEA
								GO:0004872-IEA
								GO:0007155-IEA
								GO:0005615-TAS
gi|46237652|emb|CAE84028.1|discoidin domain receptor family, member 1 [Rattus norvegicus]	Ddr1	CAE84028	1e-170	900	831	92	1	GO:0016020-IEA	Q6MG19
								GO:0004674-IEA
								GO:0004672-IEA
								GO:0006468-IEA
								GO:0007169-IEA
								GO:0005524-IEA
								GO:0004714-IEA
								GO:0004713-IEA
								GO:0004872-IEA
								GO:0007155-IEA
gi|6978585|ref|NP_037269.1|discoidin domain receptor family, member 1 [Rattus norvegicus]	Ddr1	NP_037269	1e-170	900	829	92	1	GO:0016740-IEA	A53137
gi|2497563|sp|Q63474|DDR1_RAT Epithelial discoidin domain-containing receptor 1 precursor (Epithelial discoidin domain receptor 1) (Tyrosine kinase DDR) (Discoidin receptor tyrosine kinase) (Tyrosine-protein kinase CAK) (Cell adhesion kinase) (Protein-tyrosine kinase PTK-3) (CD167a antigen)		Q63474						GO:0016021-IEA	DDR1
gi|432481|gb|AAA21089.1| tyrosine kinase receptor		AAA21089						GO:0016020-IEA
								GO:0004672-IEA
								GO:0006468-IEA
								GO:0000166-IEA
								GO:0007169-IEA
								GO:0005524-IEA
								GO:0016301-IEA
								GO:0004714-IEA
								GO:0004713-IEA
								GO:0004872-IEA
								GO:0007155-IEA
gi|2506799|sp|Q03146|DDR1_MOUSEEpithelial discoidin domain-containing receptor 1 precursor (Epithelial discoidin domain receptor 1) (Tyrosine kinase DDR) (Discoidin receptor tyrosine kinase) (Tyrosine-protein kinase CAK) (Cell adhesion kinase) (Protein-tyrosine kinase MPK-6) (CD167a antigen)	Ddr1	Q03146	1e-170	901	828	91	1	GO:0016740-IEA	DDR1
gi|6680828|ref|NP_031610.1| discoidin domain receptor family, member 1 [Mus musculus]		NP_031610						GO:0016021-TAS
gi|1161063|gb|AAB05209.1| receptor kinase		AAB05209						GO:0016020-IEA
								GO:0004672-IEA
								GO:0006468-IEA
								GO:0000166-IEA
								GO:0007169-IEA
								GO:0005524-IEA
								GO:0016301-IEA
								GO:0004714-IEA
								GO:0004713-IEA
								GO:0004872-IEA
								GO:0007155-IEA
								GO:0005615-TAS
gi|76650530|ref|XP_884599.1|PREDICTED: similar to discoidin receptor tyrosine kinase isoform 6 [Bos taurus]	LOC534092	XP_884599	1e-170	608	585	96	1
gi|41946065|gb|AAH65998.1|Ddr1 protein [Mus musculus]	Ddr1	AAH65998	1e-170	586	558	95	1	GO:0005524-IEA	Q6NZR6
								GO:0004672-IEA
								GO:0016021-TAS
								GO:0007155-IEA
								GO:0005615-TAS
								GO:0006468-IEA
